# Supplementary material for: Clinical Stage III NSCLC Patients Treated with Neoadjuvant Therapy and Surgery: The Prognostic Role of Nodal Characteristics
Source: Life (Basel). 2022 Nov 1;12(11):1753. doi: 10.3390/life12111753 (PMC9692699; doi:10.3390/life12111753)
Supplement: Supplementary file 1 [file life-12-01753-s001.zip]

Archive with 1 entries (1 files):
- life-1987269-supplementary.pdf
